# Supplementary material for: Characterizing the cirri and gut microbiomes of the intertidal barnacle Semibalanus balanoides
Source: Anim Microbiome. 2020 Nov 13;2:41. doi: 10.1186/s42523-020-00058-0 (PMC7807441; doi:10.1186/s42523-020-00058-0)
Supplement: Supplementary file 6 — Additional file 6: Supplementary Table 1. Mapping file and ASV counts. [file 42523_2020_58_MOESM6_ESM.xlsx]

## Sheet: Sheet1
Supplementary Table 1. Mapping file and ASV counts
SampleID	Sample Name	Tide Location Abbreviation	Tide	instrument_model	platform	Location	Body Type	sample_type	Sample_or_Control	Adapter	center_name	Number of Sequences input	Number of Sequences after filtered	Number of ASVs after denoisedF	Number of ASVs with no chimera	Number of ASVs after contamination removal 2977 taxa	Number of ASVs after removing mitochondira 2643 taxa	Number of ASVs after rarefying
BB1	Cirri 1 LC	FILC	Lower Intertidal	Illumina_Miseq	Illumina	Farmers Island	Cirri	DNA	True Sample	CTGTCTCTTATACACATCT	URI	395424	341135	341135	316023	39146	13928	10372
BB10	Gut11 HH	FIHH	Upper Intertidal	Illumina_Miseq	Illumina	Farmers Island	Gut	DNA	True Sample	CTGTCTCTTATACACATCT	URI	443025	393326	393326	361998	13706	10372	10372
BB11	Cirri 12 HH	FIHH	Upper Intertidal	Illumina_Miseq	Illumina	Farmers Island	Cirri	DNA	True Sample	CTGTCTCTTATACACATCT	URI	585449	482028	482028	442432	9142	3783	0
BB12	Gut 12 HH	FIHH	Upper Intertidal	Illumina_Miseq	Illumina	Farmers Island	Gut	DNA	True Sample	CTGTCTCTTATACACATCT	URI	630971	542427	542427	517368	46491	23494	10372
BB13	Cirri 5 LC	HILC	Lower Intertidal	Illumina_Miseq	Illumina	Hodgesons Island	Cirri	DNA	True Sample	CTGTCTCTTATACACATCT	URI	555447	466878	466878	442019	23273	16269	10372
BB14	Gut 5 LC	HILC	Lower Intertidal	Illumina_Miseq	Illumina	Hodgesons Island	Gut	DNA	True Sample	CTGTCTCTTATACACATCT	URI	910493	783889	783889	735459	285785	115441	10372
BB15	Cirri 9 LC	HILC	Lower Intertidal	Illumina_Miseq	Illumina	Hodgesons Island	Cirri	DNA	True Sample	CTGTCTCTTATACACATCT	URI	479636	405028	405028	394572	48876	36001	10372
BB16	Gut 9 LC	HILC	Lower Intertidal	Illumina_Miseq	Illumina	Hodgesons Island	Gut	DNA	True Sample	CTGTCTCTTATACACATCT	URI	513963	428854	428854	413046	174703	69611	10372
BB17	Cirri 7 LC	HILC	Lower Intertidal	Illumina_Miseq	Illumina	Hodgesons Island	Cirri	DNA	True Sample	CTGTCTCTTATACACATCT	URI	650888	570735	570735	531499	23876	17750	10372
BB18	Gut 7 LC	HILC	Lower Intertidal	Illumina_Miseq	Illumina	Hodgesons Island	Gut	DNA	True Sample	CTGTCTCTTATACACATCT	URI	576000	504933	504933	459501	46506	22773	10372
BB19	Cirri 8 HH	HIHH	Upper Intertidal	Illumina_Miseq	Illumina	Hodgesons Island	Cirri	DNA	True Sample	CTGTCTCTTATACACATCT	URI	364190	314603	314603	306450	23178	19863	10372
BB2	Gut 1 LC	FILC	Lower Intertidal	Illumina_Miseq	Illumina	Farmers Island	Gut	DNA	True Sample	CTGTCTCTTATACACATCT	URI	467193	401138	401138	381968	51528	29188	10372
BB20	Gut 8 HH	HIHH	Upper Intertidal	Illumina_Miseq	Illumina	Hodgesons Island	Gut	DNA	True Sample	CTGTCTCTTATACACATCT	URI	463871	375790	375790	372768	5487	4583	0
BB21	Cirri 4 HH	HIHH	Upper Intertidal	Illumina_Miseq	Illumina	Hodgesons Island	Cirri	DNA	True Sample	CTGTCTCTTATACACATCT	URI	511221	427704	427704	416236	21477	16029	10372
BB22	Gut 4 HH	HIHH	Upper Intertidal	Illumina_Miseq	Illumina	Hodgesons Island	Gut	DNA	True Sample	CTGTCTCTTATACACATCT	URI	563563	455104	455104	442963	72776	41431	10372
BB23	Cirri 6 HH	HIHH	Upper Intertidal	Illumina_Miseq	Illumina	Hodgesons Island	Cirri	DNA	True Sample	CTGTCTCTTATACACATCT	URI	621289	547566	547566	523104	61080	46902	10372
BB24	Gut 6 HH	HIHH	Upper Intertidal	Illumina_Miseq	Illumina	Hodgesons Island	Gut	DNA	True Sample	CTGTCTCTTATACACATCT	URI	770991	654370	654370	604063	183719	104737
BB25	P	P	NA	Illumina_Miseq	Illumina	Postive Control	Postive_Control	DNA	Positivve Control	CTGTCTCTTATACACATCT	URI	479650	386109	386109	386099	280	0	0
BB26	N	N	NA	Illumina_Miseq	Illumina	Negtive Control	Negtive_Control	Negative	Negative Control	CTGTCTCTTATACACATCT	URI	461098	376978	376978	356301	0	0	0
BB3	Cirri 2 LC	FILC	Lower Intertidal	Illumina_Miseq	Illumina	Farmers Island	Cirri	DNA	True Sample	CTGTCTCTTATACACATCT	URI	338662	273050	273050	270584	22485	16993	10372
BB4	Gut 2 LC	FILC	Lower Intertidal	Illumina_Miseq	Illumina	Farmers Island	Gut	DNA	True Sample	CTGTCTCTTATACACATCT	URI	661783	579840	579840	557330	246049	179922	10372
BB5	Cirri 3 LC	FILC	Lower Intertidal	Illumina_Miseq	Illumina	Farmers Island	Cirri	DNA	True Sample	CTGTCTCTTATACACATCT	URI	445792	365927	365927	355308	29557	19241	10372
BB6	Gut 3 LC	FILC	Lower Intertidal	Illumina_Miseq	Illumina	Farmers Island	Gut	DNA	True Sample	CTGTCTCTTATACACATCT	URI	561652	470130	470130	447086	167033	60256	10372
BB7	Cirri 10 HH	FIHH	Upper Intertidal	Illumina_Miseq	Illumina	Farmers Island	Cirri	DNA	True Sample	CTGTCTCTTATACACATCT	URI	585380	498529	498529	458323	8151	4352	0
BB8	Gut 10 HH	FIHH	Upper Intertidal	Illumina_Miseq	Illumina	Farmers Island	Gut	DNA	True Sample	CTGTCTCTTATACACATCT	URI	557228	434259	434259	423672	20441	11080	10372
BB9	Cirri 11 HH	FIHH	Upper Intertidal	Illumina_Miseq	Illumina	Farmers Island	Cirri	DNA	True Sample	CTGTCTCTTATACACATCT	URI	572210	517558	517558	483202	22206	20734	10372
													14167069	11997888	11997888	11399374	1646951	904733
