# Supplementary material for: Characterizing the cirri and gut microbiomes of the intertidal barnacle Semibalanus balanoides
Source: Anim Microbiome. 2020 Nov 13;2:41. doi: 10.1186/s42523-020-00058-0 (PMC7807441; doi:10.1186/s42523-020-00058-0)
Supplement: Supplementary file 7 — Additional file 7: Supplementary Table 2. Taxa abundance at each level for gut and cirri samples. [file 42523_2020_58_MOESM7_ESM.xlsx]

## Sheet: Sheet1
Taxa abundance at each level for gut and cirri samples
Cirri genus level abundance
Taxa	Max.Rel.Ab	Mean.Rel.Ab	Median.Rel.Ab	Std.dev
Solibacterales	0.000482207	4.82207e-05	0	0.000152487
Blastocatellales	0.00838878	0.000838878	0	0.00265276
Thermoanaerobaculales	0.0119564	0.00317246	0.00110899	0.0042784
Microtrichales	0.0121481	0.00251646	0.000578704	0.00437979
Actinomycetales	0.00279599	0.00091605	0.000578592	0.00101153
Corynebacteriales	0.0408793	0.00885107	0.00395409	0.0126064
Micrococcales	0.011666	0.00127269	0	0.00365687
Propionibacteriales	0.00163903	0.000347102	0	0.000662069
Euzebyales	0.000771382	7.71382e-05	0	0.000243932
Bacteroidales	0.123469	0.0235316	0.0115715	0.035918
Chitinophagales	0.0814693	0.0207021	0.00944991	0.0275661
Cytophagales	0.0206325	0.00665358	0.00115723	0.00860958
Flavobacteriales	0.215216	0.079828	0.0554445	0.0756992
Sphingobacteriales	0.00838797	0.000838797	0	0.00265251
Ignavibacteriales	0.000867888	8.67888e-05	0	0.00027445
Balneolales	0.0057876	0.00057876	0	0.0018302
Rhodothermales	0.0129206	0.00288311	0	0.00482284
Nostocales	0.056209	0.0133834	0.00602643	0.0191253
Phormidesmiales	0.0833976	0.028376	0.0253113	0.0279412
Synechococcales	0.00482067	0.000829286	0	0.00158774
Deinococcales	0.00048216	4.8216e-05	0	0.000152472
Campylobacterales	0.0472426	0.00941012	0.000867791	0.0173942
Bacillales	0.257259	0.0436414	0.0174999	0.0775512
Lactobacillales	0.0188006	0.00606499	0.00298892	0.00724005
Clostridiales	0.303992	0.0354131	0.00583441	0.094528
Selenomonadales	0.0093521	0.00163907	0.000482067	0.00289883
Fusobacteriales	0.0038584	0.000655813	0	0.00123004
Kiritimatiellales	0.00163919	0.000221778	0	0.000530183
Lentisphaerales	0.00202566	0.000221852	0	0.000636684
Phycisphaerales	0.00347088	0.000742487	0.000192883	0.00114271
Pirellulales	0.0880255	0.015311	0.00607549	0.0266091
Planctomycetales	0.0256484	0.00536118	0.00245863	0.00799528
Alphaproteobacteria_Incertae_Sedis	0.00347088	0.000385654	0	0.00109079
Caulobacterales	0.00289296	0.000433916	0	0.000928552
Parvibaculales	0.00260341	0.000520739	0	0.000861527
Rhizobiales	0.0893219	0.0386482	0.0336965	0.0286661
Rhodobacterales	0.849113	0.181728	0.0704782	0.258507
Rhodospirillales	0.0173544	0.00233332	9.64134e-05	0.00536571
Rhodovibrionales	0.0143725	0.00176508	0	0.00448399
Rickettsiales	0.113608	0.0237435	0.00824335	0.0369002
Sneathiellales	0.00771679	0.000887398	0	0.00241163
Sphingomonadales	0.0950636	0.0268332	0.0071835	0.0373375
Tistrellales	0.00163982	0.000192906	0	0.000516456
Bdellovibrionales	0.0549556	0.014145	0.00568839	0.0180339
Desulfarculales	0.00106055	0.000106055	0	0.000335375
Desulfobacterales	0.0177418	0.00779107	0.00713459	0.00629938
Desulfovibrionales	0.0134015	0.00213081	0	0.00424448
Myxococcales	0.00404936	0.000472458	0	0.00127458
Syntrophobacterales	0.00115696	0.000115696	0	0.000365863
Alteromonadales	0.0124409	0.00322095	0.00221774	0.00397487
Arenicellales	0.189181	0.0382633	0.0160556	0.061415
Betaproteobacteriales	0.027285	0.00795489	0.00433903	0.00976174
Cellvibrionales	0.00906723	0.00437776	0.00443502	0.00347103
Chromatiales	0.00443502	0.00133064	0.000530274	0.00162538
Diplorickettsiales	0.00472426	0.000472426	0	0.00149394
Ectothiorhodospirales	0.0042426	0.00042426	0	0.00134163
Enterobacteriales	0.0143656	0.00171629	0	0.00452423
Francisellales	0.00597936	0.000597936	0	0.00189084
Gammaproteobacteria_Incertae_Sedis	0.00954769	0.00207322	0.000192878	0.0032927
Oceanospirillales	0.0292133	0.00791634	0.00564044	0.00943129
Pasteurellales	0.0191863	0.00438721	0.00202497	0.00595508
Pseudomonadales	0.102923	0.0190187	0.00838797	0.0304528
Steroidobacterales	0.00655738	0.00263254	0.00202493	0.00283596
Thiohalorhabdales	0.80162	0.21666	0.0280613	0.323371
Thiomicrospirales	0.00106065	0.000250741	0	0.000429366
Thiotrichales	0.356344	0.059193	0.00959593	0.111485
Vibrionales	0.0403008	0.00892877	0.00617232	0.0119752
Xanthomonadales	0.0103162	0.00152334	0	0.00320825
Spirochaetales	0.00269958	0.000443585	0	0.000962329
Opitutales	0.00115752	0.000221807	0	0.000468168
Verrucomicrobiales	0.0139799	0.0016969	0.000241034	0.00433543
Cirri order level abundance
Taxa	Max.Rel.Ab	Mean.Rel.Ab	Median.Rel.Ab	Std.dev
Solibacterales	0.000482207	4.82207e-05	0	0.000152487
Blastocatellales	0.00838878	0.000838878	0	0.00265276
Thermoanaerobaculales	0.0119564	0.00317246	0.00110899	0.0042784
Microtrichales	0.0121481	0.00251646	0.000578704	0.00437979
Actinomycetales	0.00279599	0.00091605	0.000578592	0.00101153
Corynebacteriales	0.0408793	0.00885107	0.00395409	0.0126064
Micrococcales	0.011666	0.00127269	0	0.00365687
Propionibacteriales	0.00163903	0.000347102	0	0.000662069
Euzebyales	0.000771382	7.71382e-05	0	0.000243932
Bacteroidales	0.123469	0.0235316	0.0115715	0.035918
Chitinophagales	0.0814693	0.0207021	0.00944991	0.0275661
Cytophagales	0.0206325	0.00665358	0.00115723	0.00860958
Flavobacteriales	0.215216	0.079828	0.0554445	0.0756992
Sphingobacteriales	0.00838797	0.000838797	0	0.00265251
Ignavibacteriales	0.000867888	8.67888e-05	0	0.00027445
Balneolales	0.0057876	0.00057876	0	0.0018302
Rhodothermales	0.0129206	0.00288311	0	0.00482284
Nostocales	0.056209	0.0133834	0.00602643	0.0191253
Phormidesmiales	0.0833976	0.028376	0.0253113	0.0279412
Synechococcales	0.00482067	0.000829286	0	0.00158774
Deinococcales	0.00048216	4.8216e-05	0	0.000152472
Campylobacterales	0.0472426	0.00941012	0.000867791	0.0173942
Bacillales	0.257259	0.0436414	0.0174999	0.0775512
Lactobacillales	0.0188006	0.00606499	0.00298892	0.00724005
Clostridiales	0.303992	0.0354131	0.00583441	0.094528
Selenomonadales	0.0093521	0.00163907	0.000482067	0.00289883
Fusobacteriales	0.0038584	0.000655813	0	0.00123004
Kiritimatiellales	0.00163919	0.000221778	0	0.000530183
Lentisphaerales	0.00202566	0.000221852	0	0.000636684
Phycisphaerales	0.00347088	0.000742487	0.000192883	0.00114271
Pirellulales	0.0880255	0.015311	0.00607549	0.0266091
Planctomycetales	0.0256484	0.00536118	0.00245863	0.00799528
Alphaproteobacteria_Incertae_Sedis	0.00347088	0.000385654	0	0.00109079
Caulobacterales	0.00289296	0.000433916	0	0.000928552
Parvibaculales	0.00260341	0.000520739	0	0.000861527
Rhizobiales	0.0893219	0.0386482	0.0336965	0.0286661
Rhodobacterales	0.849113	0.181728	0.0704782	0.258507
Rhodospirillales	0.0173544	0.00233332	9.64134e-05	0.00536571
Rhodovibrionales	0.0143725	0.00176508	0	0.00448399
Rickettsiales	0.113608	0.0237435	0.00824335	0.0369002
Sneathiellales	0.00771679	0.000887398	0	0.00241163
Sphingomonadales	0.0950636	0.0268332	0.0071835	0.0373375
Tistrellales	0.00163982	0.000192906	0	0.000516456
Bdellovibrionales	0.0549556	0.014145	0.00568839	0.0180339
Desulfarculales	0.00106055	0.000106055	0	0.000335375
Desulfobacterales	0.0177418	0.00779107	0.00713459	0.00629938
Desulfovibrionales	0.0134015	0.00213081	0	0.00424448
Myxococcales	0.00404936	0.000472458	0	0.00127458
Syntrophobacterales	0.00115696	0.000115696	0	0.000365863
Alteromonadales	0.0124409	0.00322095	0.00221774	0.00397487
Arenicellales	0.189181	0.0382633	0.0160556	0.061415
Betaproteobacteriales	0.027285	0.00795489	0.00433903	0.00976174
Cellvibrionales	0.00906723	0.00437776	0.00443502	0.00347103
Chromatiales	0.00443502	0.00133064	0.000530274	0.00162538
Diplorickettsiales	0.00472426	0.000472426	0	0.00149394
Ectothiorhodospirales	0.0042426	0.00042426	0	0.00134163
Enterobacteriales	0.0143656	0.00171629	0	0.00452423
Francisellales	0.00597936	0.000597936	0	0.00189084
Gammaproteobacteria_Incertae_Sedis	0.00954769	0.00207322	0.000192878	0.0032927
Oceanospirillales	0.0292133	0.00791634	0.00564044	0.00943129
Pasteurellales	0.0191863	0.00438721	0.00202497	0.00595508
Pseudomonadales	0.102923	0.0190187	0.00838797	0.0304528
Steroidobacterales	0.00655738	0.00263254	0.00202493	0.00283596
Thiohalorhabdales	0.80162	0.21666	0.0280613	0.323371
Thiomicrospirales	0.00106065	0.000250741	0	0.000429366
Thiotrichales	0.356344	0.059193	0.00959593	0.111485
Vibrionales	0.0403008	0.00892877	0.00617232	0.0119752
Xanthomonadales	0.0103162	0.00152334	0	0.00320825
Spirochaetales	0.00269958	0.000443585	0	0.000962329
Opitutales	0.00115752	0.000221807	0	0.000468168
Verrucomicrobiales	0.0139799	0.0016969	0.000241034	0.00433543
Cirri class level abundance
Taxa	Max.Rel.Ab	Mean.Rel.Ab	Median.Rel.Ab	Std.dev
Acidobacteriia	0.000482207	4.82207e-05	0	0.000152487
Blastocatellia_(Subgroup_4)	0.00838878	0.000838878	0	0.00265276
Thermoanaerobaculia	0.0119564	0.00317246	0.00110899	0.0042784
Acidimicrobiia	0.0121481	0.00251646	0.000578704	0.00437979
Actinobacteria	0.0525453	0.0113869	0.00564019	0.0157641
Nitriliruptoria	0.000771382	7.71382e-05	0	0.000243932
Bacteroidia	0.269405	0.131554	0.131229	0.0845721
Ignavibacteria	0.000867888	8.67888e-05	0	0.00027445
Rhodothermia	0.0129206	0.00346187	0	0.00487542
Oxyphotobacteria	0.0970013	0.0425887	0.0335071	0.0389013
Deinococci	0.00048216	4.8216e-05	0	0.000152472
Campylobacteria	0.0472426	0.00941012	0.000867791	0.0173942
Bacilli	0.266808	0.0497064	0.0276719	0.0795235
Clostridia	0.303992	0.0354131	0.00583441	0.094528
Negativicutes	0.0093521	0.00163907	0.000482067	0.00289883
Fusobacteriia	0.0038584	0.000655813	0	0.00123004
Kiritimatiellae	0.00163919	0.000221778	0	0.000530183
Lentisphaeria	0.00202566	0.000221852	0	0.000636684
Phycisphaerae	0.00347088	0.000742487	0.000192883	0.00114271
Planctomycetacia	0.0983417	0.0206722	0.0111358	0.0298101
Alphaproteobacteria	0.874566	0.277472	0.199006	0.245781
Deltaproteobacteria	0.0858079	0.0247611	0.0205371	0.0234673
Gammaproteobacteria	0.839136	0.380942	0.335872	0.280951
Spirochaetia	0.00269958	0.000443585	0	0.000962329
Verrucomicrobiae	0.0139799	0.00191871	0.00072324	0.00426365
Cirri phyla level abundance
Taxa	Max.Rel.Ab	Mean.Rel.Ab	Median.Rel.Ab	Std.dev
Acidobacteria	0.0203452	0.00405955	0.00135009	0.00643051
Actinobacteria	0.0617046	0.0139805	0.0062205	0.0191542
Bacteroidetes	0.282326	0.135103	0.136533	0.0875488
Cyanobacteria	0.0970013	0.0425887	0.0335071	0.0389013
Deinococcus-Thermus	0.00048216	4.8216e-05	0	0.000152472
Epsilonbacteraeota	0.0472426	0.00941012	0.000867791	0.0173942
Firmicutes	0.366371	0.0867585	0.0323964	0.126521
Fusobacteria	0.0038584	0.000655813	0	0.00123004
Kiritimatiellaeota	0.00163919	0.000221778	0	0.000530183
Lentisphaerae	0.00202566	0.000221852	0	0.000636684
Planctomycetes	0.0996915	0.0214147	0.0111358	0.0298949
Proteobacteria	0.975215	0.683175	0.697455	0.219652
Spirochaetes	0.00269958	0.000443585	0	0.000962329
Verrucomicrobia	0.0139799	0.00191871	0.00072324	0.00426365
Gut genus level abundance
Taxa	Max.Rel.Ab	Mean.Rel.Ab	Median.Rel.Ab	Std.dev
PAUC26f	0.00038584	6.13709e-05	0	0.00013824
Blastocatella	0.0302738	0.00329562	0	0.00902976
B276-D12	0.0044363	0.00131493	0.00106075	0.00163778
Subgroup_10	0.0160046	0.00794201	0.00617343	0.00517766
Subgroup_23	0.0308582	0.00783697	0.00491803	0.00879724
Iamia	0.0221751	0.00546961	0.00115696	0.00858318
Ilumatobacter	0.0219886	0.0106592	0.0128242	0.00757315
Candidatus_Microthrix	0.000385691	4.38294e-05	0	0.000117015
IMCC26207	0.0120517	0.00305922	0.00202468	0.00341693
Sva0996_marine_group	0.0132086	0.00446187	0.00443587	0.0037963
Actinomyces	0.00173544	0.000403199	0	0.000685589
Varibaculum	0.000771679	7.01527e-05	0	0.00023267
Corynebacterium	0.0161026	0.0020073	0.000289324	0.0047449
Corynebacterium_1	0.00780949	0.00245425	0.00192883	0.00272267
Mycobacterium	0.0675024	0.00633818	0	0.0202948
Rhodococcus	0.00318164	0.000306773	0	0.00095524
Nakamurella	0.0112804	0.00104302	0	0.00339556
Brevibacterium	0.000578592	5.25993e-05	0	0.000174452
Paraoerskovia	0.0157154	0.00145497	0	0.00473005
Demequina	0.00327806	0.000420742	0	0.0010087
Brachybacterium	0.00115696	0.000131478	0	0.000351013
Ornithinimicrobium	0.000771307	0.000166532	0	0.000311196
Galbitalea	0.00192845	0.000517178	0	0.000846401
ML602J-51	0.000385728	5.2601e-05	0	0.000124721
Salinibacterium	0.000482067	5.25917e-05	0	0.00014535
Isoptericola	0.00298882	0.000403209	0	0.000961092
Promicromonospora	0.00607522	0.000613646	0	0.00182268
Sanguibacter	0.000867888	0.000113958	0	0.000275519
Aeromicrobium	0.00279599	0.000394449	0	0.000859615
Marmoricola	0.000578481	7.01239e-05	0	0.000178256
Nocardioides	0.0339375	0.00400565	0.000867721	0.010004
Cutibacterium	0.00241034	0.000245416	0	0.000723247
Actinomycetospora	0.000578648	5.26044e-05	0	0.000174469
Allokutzneria	0.00163903	0.000166532	0	0.000491786
Streptomyces	0.00106055	0.000105181	0	0.000318177
Euzebya	0.00202468	0.000394432	0	0.000644535
Rubrobacter	0.00385654	0.00061354	0	0.00138196
Gaiella	0.00125337	0.00015778	0	0.000391105
Marinifilum	0.00260442	0.000280598	0	0.00078418
Porphyromonas	0.000867972	0.000131496	0	0.000299635
Prevotella	0.00684601	0.000648659	0	0.00205726
Prevotella_7	0.00404936	0.000771345	0.00028938	0.00123769
Draconibacterium	0.00385654	0.000867907	0	0.00152168
Lewinella	0.021211	0.00478581	0.00241034	0.00693144
Membranicola	0.00723101	0.000823897	0	0.00219491
Phaeodactylibacter	0.00115696	0.000157793	0	0.000374117
Portibacter	0.000578592	5.25993e-05	0	0.000174452
Rubidimonas	0.00279599	0.000341829	0	0.000837592
Candidatus_Amoebophilus	0.00019292	1.75382e-05	0	5.81675e-05
Bernardetia	0.00404936	0.000368124	0	0.00122093
Algoriphagus	0.00231459	0.000473405	0	0.000800442
Fabibacter	0.00135044	0.000122767	0	0.000407173
Fulvivirga	0.00607698	0.000552452	0	0.00183228
Marinoscillum	0.00163903	0.00017531	0	0.000493162
Reichenbachiella	0.000578592	5.25993e-05	0	0.000174452
Tunicatimonas	0.00125337	0.000184096	0	0.000423513
Luteivirga	0.000385728	7.01349e-05	0	0.000136998
Persicitalea	0.0050135	0.000508362	0	0.00149928
Taeseokella	0.00028938	2.63073e-05	0	8.72513e-05
Crocinitomix	0.00115696	0.0001841	0	0.000414657
Fluviicola	0.0189934	0.00184944	0	0.00570044
Salinirepens	0.00019292	1.75382e-05	0	5.81675e-05
Cryomorpha	0.000385728	3.50662e-05	0	0.000116301
Actibacter	0.0199576	0.00543491	0.00443587	0.00640784
Algibacter	0.00318164	0.00105191	0.00125362	0.00111401
Aquimarina	0.0021211	0.000192827	0	0.000639534
Arcticiflavibacter	0.0142706	0.00419887	0.00337447	0.00409293
Arenibacter	0.00385654	0.000552225	0	0.00119811
Aurantivirga	0.00115718	0.000105199	0	0.000348904
Croceitalea	0.00192827	0.000315602	0	0.000707426
Dokdonia	0.00443716	0.000771502	0	0.00161552
Eudoraea	0.0045323	0.0016743	0.00183185	0.00154838
Flavirhabdus	0.00134979	0.000175307	0	0.000426455
Formosa	0.00414578	0.000745091	0	0.00127991
Frondibacter	0.00270088	0.000245534	0	0.000814345
Gaetbulibacter	0.00626687	0.0014288	0	0.00216709
Hoppeia	0.0021211	0.00030677	0	0.000709564
Hwangdonia	0.0021211	0.000385654	0	0.000858025
Jejudonia	0.0043386	0.000666129	0	0.00145993
Kordia	0.00125337	0.000113943	0	0.000377907
Lacinutrix	0.000964599	8.76908e-05	0	0.000290838
Leeuwenhoekiella	0.00443502	0.000403183	0	0.00133721
Lutibacter	0.00115752	0.000157828	0	0.000374247
Lutimonas	0.000964413	0.000166573	0	0.000371229
Maribacter	0.00462874	0.000762712	0	0.00144231
Maritimimonas	0.00694511	0.000631374	0	0.00209403
Nonlabens	0.00993058	0.00143744	0	0.00305874
Pibocella	0.00569114	0.000824211	0	0.00171868
Polaribacter_1	0.0222715	0.00212113	0	0.00668819
Polaribacter_4	0.00954493	0.0020599	0.000868139	0.00299703
Pricia	0.00202488	0.00018408	0	0.000610523
Pseudofulvibacter	0.00829235	0.00075385	0	0.00250024
Spongiibacterium	0.0209318	0.00190289	0	0.00631118
Spongiimonas	0.0578481	0.00896729	0	0.0178135
Tamlana	0.0293097	0.00355861	0	0.00892415
Tenacibaculum	0.00376012	0.000341829	0	0.00113372
Ulvibacter	0.00607522	0.00234926	0.00154336	0.00239323
Winogradskyella	0.00530274	0.00189342	0.000771456	0.00219175
Cloacibacterium	0.0256484	0.00262092	0	0.00766895
Nubsella	0.00376049	0.000341862	0	0.00113383
Ignavibacterium	0.00173544	0.000157767	0	0.000523255
IheB3-7	0.00482067	0.000508395	0	0.00144884
Rubrivirga	0.0238141	0.00449642	0.00115696	0.00771055
Neochlamydia	0.00376012	0.00070125	0	0.00121351
Waddlia	0.00125337	0.000227899	0	0.000398164
Pelolinea	0.00327806	0.000517133	0	0.00101877
Symphothece_PCC-7002	0.00270088	0.000289367	0	0.000812782
Geitlerinema_PCC-7105	0.020353	0.00185028	0	0.00613667
Mastigocoleus_BC008	0.00173628	0.000306846	0	0.000683036
Planktothricoides_SR001	0.0172663	0.00156967	0	0.00520599
Spirulina_DRTO-55.2	0.00424424	0.00038584	0	0.00127969
Pleurocapsa_PCC-7319	0.019292	0.00428699	9.64134e-05	0.00630126
Halomicronema_TFEP1	0.00154336	0.000157838	0	0.000463153
Leptolyngbya_PCC-6406	0.0104177	0.00197255	0	0.00355919
Nodosilinea_PCC-7104	0.000964134	8.76486e-05	0	0.000290697
Phormidesmis_ANT.LACV5.1	0.118935	0.0251871	0.0138835	0.0335146
Cyanobium_PCC-6307	0.000675024	8.76731e-05	0	0.000213271
Synechococcus_CC9902	0.027001	0.0105368	0.00983417	0.00715698
Synechococcus_MBIC10613	0.00279734	0.000394568	0	0.000921583
Schizothrix_LEGE_07164	0.00183203	0.000280491	0	0.000637327
Acaryochloris_MBIC11017	0.0033761	0.000815328	0	0.00132042
Truepera	0.00539915	0.000806367	0	0.00184514
Arcobacter	0.0285384	0.00338343	0.00028938	0.00852895
Sulfurospirillum	0.00327806	0.000490874	0	0.00102534
Sulfurovum	0.0207289	0.0085814	0.0079059	0.00650284
Alicyclobacillus	0.000964134	0.000105182	0	0.000290699
Bacillus	0.00404936	0.000771329	0.000192864	0.0012437
Thermicanus	0.00684601	0.000622365	0	0.00206415
Exiguobacterium	0.00636329	0.000736278	0	0.00193755
Brochothrix	0.0315272	0.00883686	0	0.0125855
Chungangia	0.00993154	0.000902867	0	0.00299447
Lysinibacillus	0.00231459	0.000376985	0	0.000722277
Staphylococcus	0.0064597	0.00143755	0.000385654	0.00200189
Thermoactinomyces	0.00144634	0.000175315	0	0.000432975
Abiotrophia	0.000771307	7.01189e-05	0	0.000232558
Aerococcus	0.000482067	5.25934e-05	0	0.00014535
Granulicatella	0.00250675	0.000762598	0.000385728	0.00093226
Enterococcus	0.094205	0.00861668	0	0.028387
Lactobacillus	0.0134028	0.00127102	0	0.00402738
Leuconostoc	0.009353	0.000850273	0	0.00282004
Streptococcus	0.00173561	0.000315555	0	0.000658322
Clostridium_sensu_stricto_1	0.00376012	0.00104309	0.00057876	0.00122397
Clostridium_sensu_stricto_13	0.00462829	0.000964258	0.000482067	0.00147499
Oceanirhabdus	0.000771531	0.000227935	0	0.000329207
Paramaledivibacter	0.00414618	0.000376925	0	0.00125012
Anaeromicrobium	0.00106085	0.000350657	0	0.000431851
Defluviitalea	0.000482207	7.01366e-05	0	0.000161897
Anaerococcus	0.00549556	0.00124467	0.000192827	0.00189347
Ezakiella	0.00192827	0.000271712	0	0.000620078
Gottschalkia	0.00559198	0.00061356	0	0.0016673
Peptoniphilus	0.000578481	7.01273e-05	0	0.000178259
Fusibacter	0.00520632	0.000753803	0	0.00171056
Epulopiscium	0.00048216	7.01273e-05	0	0.000161877
Stomatobaculum	0.00125337	0.000113943	0	0.000377907
Tyzzerella	0.00144662	0.000131511	0	0.000436172
Vallitalea	0.466352	0.0441138	0.00163919	0.140056
Desulfosporosinus	0.00038584	6.13785e-05	0	0.000138253
Paeniclostridium	0.00183203	0.000219137	0	0.000562383
Paraclostridium	0.0014462	0.000245431	0	0.000482789
Peptostreptococcus	0.0225607	0.00216494	0	0.00677497
Romboutsia	0.0011573	0.000210407	0	0.000468127
Tepidibacter	0.000964134	0.000175321	0	0.000349843
Ruminiclostridium_1	0.0162986	0.00441804	0.00298882	0.00507626
Dialister	0.00106055	0.00010518	0	0.000318178
Pelosinus	0.00260316	0.000271717	0	0.000778287
Veillonella	0.00462784	0.000859008	0.000192864	0.00138679
Fusobacterium	0.00617046	0.000674908	0	0.00183388
Psychrilyobacter	0.000771531	7.01391e-05	0	0.000232625
R76-B128	0.00202507	0.000271771	0	0.000649504
Lentisphaera	0.0004823	4.38454e-05	0	0.000145419
Nitrospira	0.000578592	6.13658e-05	0	0.000173967
Algisphaera	0.00202566	0.000227988	0	0.000613519
CL500-3	0.000192864	3.50662e-05	0	7.80173e-05
Phycisphaera	0.000771307	7.01189e-05	0	0.000232558
Urania-1B-19_marine_sediment_group	0.00115752	0.000236731	0	0.000446923
Blastopirellula	0.0954493	0.0515245	0.052657	0.0289385
Bythopirellula	0.0168723	0.00560127	0.00395371	0.00463299
Candidatus_Anammoximicrobium	0.00221794	0.000447105	0	0.000718122
Pir4_lineage	0.089191	0.0527266	0.0514947	0.0200389
Pirellula	0.016101	0.00653072	0.00539915	0.00485105
Rhodopirellula	0.0559198	0.0420674	0.0469533	0.0128708
Roseimaritima	0.00327869	0.000841616	0	0.00127361
Rubripirellula	0.0671037	0.0273933	0.0250675	0.0155874
Gimesia	0.0125398	0.00318256	0	0.00478927
Fuerstia	0.00742455	0.000946742	0	0.00220081
Planctomicrobium	0.00867721	0.00209495	0.00115718	0.00273795
Rubinisphaera	0.00424219	0.0008327	0	0.00148381
SH-PL14	0.00395295	0.000718846	0	0.00129106
Roseomonas	0.00115696	0.000105178	0	0.000348837
Acuticoccus	0.00376085	0.000990495	0	0.00157027
Algimonas	0.00308523	0.000718725	0	0.00109025
Parvularcula	0.000964134	8.76486e-05	0	0.000290697
Candidatus_Phaeomarinobacter	0.000675219	0.000149052	0	0.000274027
alphaI_cluster	0.000289296	4.38294e-05	0	9.98715e-05
Methylobacterium	0.0396259	0.0137707	0.0111872	0.0139852
Devosia	0.00163903	0.000262949	0	0.00055568
Maritalea	0.0145584	0.00213874	0.000192864	0.00447902
Filomicrobium	0.00617105	0.00211253	0.00202507	0.00179536
Kaistia	0.00144634	0.000149019	0	0.000434146
Methyloceanibacter	0.00414698	0.00135871	0.00125337	0.00125026
Ahrensia	0.00559468	0.00174457	0.00144634	0.00150452
Aliihoeflea	0.00578648	0.000938092	0	0.00196323
Aminobacter	0.00241034	0.000245424	0	0.000723247
Aquamicrobium	0.011184	0.00233163	0.00125337	0.00329281
Cohaesibacter	0.0354801	0.00359362	0	0.0105989
Hoeflea	0.0490744	0.00838852	0.00269984	0.0148626
Lentilitoribacter	0.00453274	0.000552356	0	0.00136668
Mesorhizobium	0.0177435	0.00200746	0	0.0053789
Neorhizobium	0.00337447	0.00030677	0	0.00101744
Pseudahrensia	0.0569803	0.0236759	0.0198669	0.0141854
Anderseniella	0.00134979	0.000157767	0	0.00041193
Bauldia	0.00298939	0.000394512	0	0.000901998
Labrenzia	0.00482067	0.00146394	0.0014462	0.00146029
Pseudovibrio	0.00048216	6.13667e-05	0	0.000144794
Albirhodobacter	0.0014462	0.000149008	0	0.000434104
Aliiroseovarius	0.052931	0.0120625	0.00250747	0.0178123
Aliisedimentitalea	0.00655611	0.00196346	0.000675024	0.00228249
Amaricoccus	0.0598727	0.00788006	0.00183221	0.0176339
Amylibacter	0.00694177	0.00194595	0.00163982	0.00189411
Ascidiaceihabitans	0.00115696	0.000105178	0	0.000348837
Celeribacter	0.00453143	0.00150771	0.00115752	0.00151059
Halocynthiibacter	0.0140777	0.00426005	0.00308523	0.00476604
Hasllibacter	0.00154261	0.000262946	0	0.000586604
Jannaschia	0.00597763	0.00268213	0.0024108	0.00220773
Jindonia	0.0050135	0.000902853	0	0.00160136
Ketogulonicigenium	0.056209	0.0112899	0.00626748	0.0159587
Leisingera	0.00202468	0.000210357	0	0.000607968
Litoreibacter	0.00183238	0.000622402	0.00057876	0.000678262
Loktanella	0.0114732	0.00522451	0.00366406	0.00391086
Maribius	0.00443502	0.000885284	0	0.00136201
Marivita	0.00250675	0.000438281	0	0.000837642
Oceanicella	0.000385654	4.38268e-05	0	0.000117005
Octadecabacter	0.00453274	0.00173579	0.00106075	0.00167928
Pelagicola	0.00655611	0.00109561	0	0.00211727
Phaeobacter	0.00404936	0.00119216	0.000192864	0.00154889
Planktotalea	0.0110908	0.00623259	0.00684667	0.00356338
Pontivivens	0.00221751	0.000569716	0	0.000866064
Primorskyibacter	0.000192827	1.75297e-05	0	5.81395e-05
Profundibacterium	0.0014462	0.000131473	0	0.000436046
Pseudooceanicola	0.0103162	0.00292764	0.00173544	0.00353871
Pseudophaeobacter	0.00915927	0.00329574	0.00134979	0.0034508
Roseivivax	0.000385654	6.13616e-05	0	0.00013821
Roseobacter	0.459024	0.0582092	0.0163903	0.133069
Roseobacter_clade_CHAB-I-5_lineage	0.0157154	0.00188453	0	0.00481771
Roseobacter_clade_NAC11-7_lineage	0.00337447	0.00162162	0.00163903	0.00134358
Roseovarius	0.00868139	0.000894423	0	0.00259837
Ruegeria	0.00598052	0.00112223	0	0.00188924
Sagittula	0.000482207	7.01332e-05	0	0.000149966
Sedimentitalea	0.00839039	0.00387454	0.00395371	0.00247499
Shimia	0.000289324	2.63022e-05	0	8.72345e-05
Sulfitobacter	0.0542912	0.00967746	0.00404936	0.0160024
Tateyamaria	0.0021211	0.000543436	0.000192864	0.000765587
Thalassobius	0.00395371	0.00132363	0.00135018	0.00121826
Xuhuaishuia	0.00327806	0.000464537	0	0.000999001
Yangia	0.00096432	0.000184081	0	0.000386785
Defluviicoccus	0.00405014	0.000938032	9.64599e-05	0.00147145
Haematospirillum	0.0313344	0.00846688	0.000192827	0.0126985
Pararhodospirillum	0.000771307	0.000157773	0	0.000293313
Roseospira	0.00916369	0.00117495	0.00028924	0.00269048
Kiloniella	0.000289324	2.63022e-05	0	8.72345e-05
Pelagibius	0.00520733	0.0010872	0	0.0020414
Tagaea	0.00038584	6.1376e-05	0	0.000138249
MD3-55	0.00154261	0.000149007	0	0.000463112
Candidatus_Megaira	0.0028924	0.00046463	0	0.00100657
Sneathiella	0.000964599	0.000157827	0	0.000308877
Altererythrobacter	0.0129194	0.00520651	0.00453143	0.00505234
Croceicoccus	0.00125337	0.000359405	0	0.000482261
Erythrobacter	0.0357694	0.0127619	0.00906286	0.0127232
Novosphingobium	0.00134979	0.000122708	0	0.000406976
Parasphingopyxis	0.00463008	0.0011923	0.000675024	0.0014787
Porphyrobacter	0.000482067	7.88905e-05	0	0.000176837
Sphingomicrobium	0.000192827	1.75297e-05	0	5.81395e-05
Sphingomonas	0.00366371	0.000560969	0	0.00119556
Sphingopyxis	0.00192827	0.000280475	0	0.000647414
Sphingorhabdus	0.110683	0.0197313	0.00935391	0.0327337
Candidatus_Alysiosphaera	0.00810029	0.00383947	0.00491851	0.00340074
Geminicoccus	0.000289324	3.50687e-05	0	8.91513e-05
Peredibacter	0.0188024	0.00298025	0.00115696	0.00546817
Bdellovibrio	0.0409757	0.00447034	0	0.0122213
OM27_clade	0.000867721	7.88837e-05	0	0.000261628
Desulfatiglans	0.00867972	0.00283149	0.00250675	0.00242992
Desulfatitalea	0.000289324	4.38353e-05	0	9.9884e-05
Desulfobacter	0.000192883	3.50679e-05	0	7.80211e-05
Desulfococcus	0.00269958	0.000639915	0.00028938	0.000858367
Desulfoconvexum	0.000675024	6.13658e-05	0	0.000203527
Desulfosarcina	0.038673	0.0144205	0.0110886	0.0112087
SEEP-SRB1	0.0099325	0.00463719	0.00404936	0.00373531
Sva0081_sediment_group	0.0540071	0.0243784	0.0249711	0.0178528
Candidatus_Electrothrix	0.0004823	7.89048e-05	0	0.000176877
Desulfobulbus	0.000385765	0.000105197	0	0.00016396
Desulfocapsa	0.00192827	0.000289258	0	0.000599019
Desulfofustis	0.00347122	0.00156029	0.00163934	0.00116172
Desulfopila	0.0121481	0.00490884	0.0051109	0.00433161
Desulforhopalus	0.0118646	0.00419927	0.0014462	0.00509989
SEEP-SRB2	0.00019292	1.75382e-05	0	5.81675e-05
SEEP-SRB4	0.0380906	0.00995847	0.00482067	0.0116506
Desulfovibrio	0.00607463	0.00122741	0	0.00239131
Desulfuromusa	0.000385765	7.01358e-05	0	0.000137003
Nannocystis	0.0014462	0.000131473	0	0.000436046
Desulfobacca	0.00376049	0.000482124	0	0.00110361
Desulfomonile	0.00221794	0.000859098	0.000674894	0.000818747
Colwellia	0.109675	0.0137838	0	0.0334766
Psychrosphaera	0.00221751	0.000201592	0	0.000668604
Psychromonas	0.00327806	0.000771413	0	0.00105533
Shewanella	0.00221751	0.00102565	0.00115752	0.000892432
Arenicella	0.00395486	0.000499782	0	0.00118751
Candidatus_Thiosymbion	0.02054	0.0077407	0.00463008	0.00748957
Burkholderia-Caballeronia-Paraburkholderia	0.000289324	2.63022e-05	0	8.72345e-05
Curvibacter	0.000192827	2.62963e-05	0	6.23497e-05
Lautropia	0.000675024	9.64253e-05	0	0.000224078
Massilia	0.00202468	0.000298005	0	0.000685084
Ralstonia	0.00134979	0.000122708	0	0.000406976
Tepidimonas	0.00588179	0.000587297	0	0.00176032
Variovorax	0.000482067	6.1354e-05	0	0.000151051
Verticia	0.00125337	0.000113943	0	0.000377907
OM43_clade	0.00260366	0.000788966	0.000482067	0.000952516
Neisseria	0.0050135	0.00129729	0.000482207	0.00179256
IS-44	0.00154261	0.000157771	0	0.000462931
Nitrosomonas	0.00241057	0.00099056	0.00154291	0.000939918
Umboniibacter	0.000385654	5.25925e-05	0	0.000124699
Halioglobus	0.0951876	0.0470302	0.0437759	0.0261472
Marimicrobium	0.0123421	0.00732845	0.00819514	0.00400714
OM60(NOR5)_clade	0.0166843	0.00985312	0.00964134	0.00497573
Parahaliea	0.00173594	0.000499735	0	0.000673467
Pseudohaliea	0.000771456	7.88998e-05	0	0.00023151
Microbulbifer	0.00250699	0.000262978	0	0.000753199
Dasania	0.00057876	0.00014028	0	0.000245368
Candidatus_Thiobios	0.027001	0.00937104	0.00781325	0.00756212
Halochromatium	0.00366371	0.000569728	0	0.00109543
Lamprocystis	0.0189025	0.0072409	0.00530274	0.00568266
Thiohalocapsa	0.00559198	0.00182332	0.00125362	0.00180867
Sedimenticola	0.00617165	0.00120981	0.000771307	0.00185209
Coxiella	0.00472426	0.00163039	0.00115696	0.00151741
Aquicella	0.000771679	7.01527e-05	0	0.00023267
Thiogranum	0.0158149	0.003752	0.00183185	0.00465383
Erwinia	0.0119553	0.00108684	0	0.00360465
Klebsiella	0.0123409	0.00117449	0	0.00370755
Yersinia	0.000867888	7.88989e-05	0	0.000261678
Allofrancisella	0.0113801	0.00115728	0	0.00340371
Francisella	0.00106055	0.000113947	0	0.000319239
Candidatus_Berkiella	0.00424219	0.000955449	0.0004823	0.00128087
Marinicella	0.00781325	0.00137651	0	0.00260925
Legionella	0.000675024	0.000131492	0	0.000270247
AqS1	0.000771456	9.6432e-05	0	0.000240114
Cm1-21	0.00144648	0.000306817	0	0.000527837
SZB85	0.00241103	0.000508467	0	0.000968299
Alcanivorax	0.00115696	0.000105178	0	0.000348837
Endozoicomonas	0.000771679	7.01527e-05	0	0.00023267
Hahella	0.000771456	0.000140251	0	0.000312039
Cobetia	0.00501446	0.00045586	0	0.00151192
Marinomonas	0.00038584	5.26094e-05	0	0.000124749
Neptunomonas	0.0308672	0.00302523	0	0.00925396
Oleispira	0.000771307	7.01189e-05	0	0.000232558
Actinobacillus	0.00366371	0.000964243	0.00048216	0.00130225
Aggregatibacter	0.00028924	2.62946e-05	0	8.72092e-05
Haemophilus	0.00376012	0.000858985	0	0.00136994
Acinetobacter	0.00906286	0.00198096	0.00125374	0.00258896
Psychrobacter	0.0101254	0.00387467	0.00395295	0.00383915
Pseudomonas	0.00231392	0.00042076	0.000192827	0.000687573
Woeseia	0.0163982	0.00451508	0.00269958	0.00592917
Granulosicoccus	0.00819909	0.00328732	0.00385654	0.00270534
endosymbionts	0.00559306	0.00215642	0.00269958	0.00218833
Leucothrix	0.0365442	0.00432153	0	0.0108985
Aliivibrio	0.0024108	0.000753966	0	0.000955484
Enterovibrio	0.0170734	0.00238495	0	0.00516463
Photobacterium	0.000771456	0.000219152	0	0.000320075
Vibrio	0.00231504	0.000753949	0.000771307	0.000764095
Stenotrophomonas	0.0213074	0.00338331	0.000192864	0.00645608
Xanthomonas	0.000674894	9.64134e-05	0	0.000224045
Spirochaeta_2	0.0014462	0.000131473	0	0.000436046
Candidatus_Bacilloplasma	0.00520632	0.00132361	0.000289296	0.00189089
Cerasicoccus	0.00540071	0.000490974	0	0.00162838
Lentimonas	0.00173594	0.000210428	0	0.000534919
Haloferula	0.00115696	0.000411989	0.000289296	0.000439957
Luteolibacter	0.00819514	0.0021212	0.000867888	0.00262233
Persicirhabdus	0.00347088	0.000832714	0	0.00134173
Roseibacillus	0.000674894	6.1354e-05	0	0.000203488
Rubritalea	0.00578648	0.00121848	0.000578481	0.0017242
Gut order level abundance
Taxa	Max.Rel.Ab	Mean.Rel.Ab	Median.Rel.Ab	Std.dev
Solibacterales	0.00038584	6.13709e-05	0	0.00013824
Blastocatellales	0.0302738	0.00329562	0	0.00902976
Thermoanaerobaculales	0.0443587	0.0170939	0.0140831	0.0132948
Microtrichales	0.0468569	0.0236937	0.0196702	0.0181114
Actinomycetales	0.00173544	0.000473351	0	0.000679661
Corynebacteriales	0.0675988	0.0111065	0.00520632	0.0196492
Frankiales	0.0112804	0.00104302	0	0.00339556
Micrococcales	0.027285	0.00397951	0.000385765	0.00852963
Propionibacteriales	0.0397223	0.00471563	0.000964134	0.0117094
Pseudonocardiales	0.00163903	0.000219137	0	0.000503011
Streptomycetales	0.00106055	0.000105181	0	0.000318177
Euzebyales	0.00202468	0.000394432	0	0.000644535
Rubrobacterales	0.00385654	0.00061354	0	0.00138196
Gaiellales	0.00125337	0.00015778	0	0.000391105
Bacteroidales	0.0079059	0.00270001	0.00125374	0.00297055
Chitinophagales	0.0240069	0.00616193	0.00395295	0.00736333
Cytophagales	0.00897077	0.0025511	0.00173578	0.00269036
Flavobacteriales	0.136039	0.0516749	0.0559198	0.0380798
Sphingobacteriales	0.00376049	0.000341862	0	0.00113383
Ignavibacteriales	0.00482067	0.000666163	0	0.00148205
Rhodothermales	0.0238141	0.00449642	0.00115696	0.00771055
Chlamydiales	0.00376012	0.000929149	0.00048216	0.00135135
Anaerolineales	0.00327806	0.000517133	0	0.00101877
Nostocales	0.0655927	0.00868898	0.00048216	0.0192952
Phormidesmiales	0.130896	0.0274052	0.0220787	0.0367425
Synechococcales	0.0292189	0.0112996	0.0106055	0.0075854
Thermosynechococcales	0.0033761	0.000815328	0	0.00132042
Deinococcales	0.00539915	0.000806367	0	0.00184514
Campylobacterales	0.0358658	0.0124557	0.00906286	0.0107435
Bacillales	0.0420363	0.0139647	0.012054	0.0133519
Lactobacillales	0.118696	0.0119388	0.00173594	0.0354182
Clostridiales	0.471076	0.0579109	0.0147513	0.13738
Selenomonadales	0.00568839	0.00123591	0.000385728	0.00180981
Fusobacteriales	0.00617046	0.000745047	0	0.00183241
Kiritimatiellales	0.00202507	0.000271771	0	0.000649504
Lentisphaerales	0.0004823	4.38454e-05	0	0.000145419
Nitrospirales	0.000578592	6.13658e-05	0	0.000173967
Phycisphaerales	0.00318318	0.000569903	0	0.00097555
Pirellulales	0.266705	0.187132	0.189645	0.0631301
Planctomycetales	0.0162053	0.0077758	0.00742455	0.00528551
Acetobacterales	0.00115696	0.000105178	0	0.000348837
Alphaproteobacteria_Incertae_Sedis	0.00376085	0.000990495	0	0.00157027
Caulobacterales	0.00404936	0.000806374	0	0.00131509
Parvibaculales	0.000675219	0.000149052	0	0.000274027
Rhizobiales	0.152333	0.0656984	0.0558234	0.0373086
Rhodobacterales	0.547146	0.149592	0.0994502	0.139728
Rhodospirillales	0.0322021	0.0107376	0.00482207	0.0115994
Rhodovibrionales	0.0053053	0.00117488	0	0.00211339
Rickettsiales	0.00443502	0.000613636	0	0.00141661
Sneathiellales	0.000964599	0.000157827	0	0.000308877
Sphingomonadales	0.161492	0.0403121	0.0240069	0.0424925
Tistrellales	0.00810029	0.00387454	0.00510991	0.0034163
Bdellovibrionales	0.0462784	0.00752947	0.00134979	0.0141424
Desulfarculales	0.00867972	0.00283149	0.00250675	0.00242992
Desulfobacterales	0.145709	0.065334	0.0510027	0.0460511
Desulfovibrionales	0.00607463	0.00122741	0	0.00239131
Desulfuromonadales	0.000385765	7.01358e-05	0	0.000137003
Myxococcales	0.0014462	0.000131473	0	0.000436046
Syntrophobacterales	0.00578536	0.00134122	0.000868139	0.00170997
Alteromonadales	0.11199	0.0157825	0.0028924	0.0337246
Arenicellales	0.02054	0.00824049	0.00539915	0.00741697
Betaproteobacteriales	0.0115707	0.00456692	0.00472562	0.00331221
Cellvibrionales	0.125567	0.0652462	0.0640185	0.0335727
Chromatiales	0.0487946	0.0202148	0.0173544	0.0141959
Coxiellales	0.00472426	0.00163039	0.00115696	0.00151741
Diplorickettsiales	0.000771679	7.01527e-05	0	0.00023267
Ectothiorhodospirales	0.0158149	0.003752	0.00183185	0.00465383
Enterobacteriales	0.0123409	0.00234023	0	0.00485871
Francisellales	0.0113801	0.00127122	0	0.0034061
Gammaproteobacteria_Incertae_Sedis	0.00829555	0.00233196	0.00144648	0.00286169
Legionellales	0.000675024	0.000131492	0	0.000270247
Nitrosococcales	0.00414658	0.000911717	0	0.00143709
Oceanospirillales	0.0320247	0.0039194	0.000771456	0.00945235
Pasteurellales	0.00742383	0.00184952	0.000578481	0.00230707
Pseudomonadales	0.018897	0.00627639	0.00578481	0.00514518
Steroidobacterales	0.0163982	0.00451508	0.00269958	0.00592917
Thiohalorhabdales	0.00819909	0.00328732	0.00385654	0.00270534
Thiomicrospirales	0.00559306	0.00215642	0.00269958	0.00218833
Thiotrichales	0.0365442	0.00432153	0	0.0108985
Vibrionales	0.0208353	0.00411202	0.0014462	0.00627925
Xanthomonadales	0.0213074	0.00347972	0.000674894	0.00640418
Spirochaetales	0.0014462	0.000131473	0	0.000436046
Mycoplasmatales	0.00520632	0.00132361	0.000289296	0.00189089
Opitutales	0.00713666	0.000701402	0	0.00214138
Verrucomicrobiales	0.0114732	0.00464574	0.00231415	0.00454684
Gut class level abundance
Taxa	Max.Rel.Ab	Mean.Rel.Ab	Median.Rel.Ab	Std.dev
Acidobacteriia	0.00038584	6.13709e-05	0	0.00013824
Blastocatellia_(Subgroup_4)	0.0302738	0.00329562	0	0.00902976
Thermoanaerobaculia	0.0443587	0.0170939	0.0140831	0.0132948
Acidimicrobiia	0.0468569	0.0236937	0.0196702	0.0181114
Actinobacteria	0.0905322	0.0216423	0.0109911	0.0298012
Nitriliruptoria	0.00202468	0.000394432	0	0.000644535
Rubrobacteria	0.00385654	0.00061354	0	0.00138196
Thermoleophilia	0.00125337	0.00015778	0	0.000391105
Bacteroidia	0.145584	0.0634298	0.0650916	0.0401602
Ignavibacteria	0.00482067	0.000666163	0	0.00148205
Rhodothermia	0.0238141	0.00449642	0.00115696	0.00771055
Chlamydiae	0.00376012	0.000929149	0.00048216	0.00135135
Anaerolineae	0.00327806	0.000517133	0	0.00101877
Oxyphotobacteria	0.211633	0.048209	0.0311415	0.056095
Deinococci	0.00539915	0.000806367	0	0.00184514
Campylobacteria	0.0358658	0.0124557	0.00906286	0.0107435
Bacilli	0.138463	0.0259036	0.0124397	0.0393696
Clostridia	0.471076	0.0579109	0.0147513	0.13738
Negativicutes	0.00568839	0.00123591	0.000385728	0.00180981
Fusobacteriia	0.00617046	0.000745047	0	0.00183241
Kiritimatiellae	0.00202507	0.000271771	0	0.000649504
Lentisphaeria	0.0004823	4.38454e-05	0	0.000145419
Nitrospira	0.000578592	6.13658e-05	0	0.000173967
Phycisphaerae	0.00318318	0.000569903	0	0.00097555
Planctomycetacia	0.27413	0.194908	0.189645	0.0633434
Alphaproteobacteria	0.620228	0.274212	0.218473	0.154334
Deltaproteobacteria	0.151977	0.0784652	0.068653	0.0410163
Gammaproteobacteria	0.286114	0.160407	0.151948	0.080709
Spirochaetia	0.0014462	0.000131473	0	0.000436046
Mollicutes	0.00520632	0.00132361	0.000289296	0.00189089
Verrucomicrobiae	0.0174559	0.00534714	0.00231415	0.00573565
Gut phylum level abundannce
Taxa	Max.Rel.Ab	Mean.Rel.Ab	Median.Rel.Ab	Std.dev
Acidobacteria	0.0546664	0.0204509	0.014469	0.0171958
Actinobacteria	0.141535	0.0465018	0.0417591	0.0404218
Bacteroidetes	0.145584	0.0685924	0.0650916	0.0432401
Chlamydiae	0.00376012	0.000929149	0.00048216	0.00135135
Chloroflexi	0.00327806	0.000517133	0	0.00101877
Cyanobacteria	0.211633	0.048209	0.0311415	0.056095
Deinococcus-Thermus	0.00539915	0.000806367	0	0.00184514
Epsilonbacteraeota	0.0358658	0.0124557	0.00906286	0.0107435
Firmicutes	0.47474	0.0850504	0.0335681	0.136458
Fusobacteria	0.00617046	0.000745047	0	0.00183241
Kiritimatiellaeota	0.00202507	0.000271771	0	0.000649504
Lentisphaerae	0.0004823	4.38454e-05	0	0.000145419
Nitrospirae	0.000578592	6.13658e-05	0	0.000173967
Planctomycetes	0.27413	0.195478	0.189645	0.0632556
Proteobacteria	0.739202	0.513085	0.545411	0.141365
Spirochaetes	0.0014462	0.000131473	0	0.000436046
Tenericutes	0.00520632	0.00132361	0.000289296	0.00189089
Verrucomicrobia	0.0174559	0.00534714	0.00231415	0.00573565
