# Supplementary material for: Characterizing the cirri and gut microbiomes of the intertidal barnacle Semibalanus balanoides
Source: Anim Microbiome. 2020 Nov 13;2:41. doi: 10.1186/s42523-020-00058-0 (PMC7807441; doi:10.1186/s42523-020-00058-0)
Supplement: Supplementary file 9 — Additional file 9: Supplementary Table 4. Abundance at phylum and class level from Aldred and Nelson [4]. [file 42523_2020_58_MOESM9_ESM.xlsx]

## Sheet: Supplementary_Figure_4A
Supplementary Table 4. Abundance at phylum level from Aldred and Nelson (2019)
Abundance at phylum level from Aldred and Nelson (2019)
Taxa	Max.Rel.Ab	Mean.Rel.Ab	Median.Rel.Ab	Std.dev
Acidobacteria	0.00761956	0.000580184	1.4e-05	0.00130052
Actinobacteria	0.1193	0.0227885	0.0117302	0.0270513
Bacteria_unclassified	0.116255	0.0215145	0.013507	0.0246387
Bacteroidetes	0.781235	0.389712	0.424214	0.20284
Chlamydiae	0.000267763	2.22e-05	0	5.8e-05
Chlorobi	3.58e-05	1.42e-06	0	6.31e-06
Chloroflexi	0.0050773	0.000828844	8.3e-05	0.001473
Deferribacteres	0.00121281	4.69e-05	0	0.00019942
Deinococcus-Thermus	0.0414704	0.00381771	0.000253302	0.00842066
Elusimicrobia	0.000350153	1.48e-05	0	6.83e-05
Fibrobacteres	0.00104038	3.66e-05	0	0.000176513
Firmicutes	0.703928	0.103015	0.00845735	0.189053
Fusobacteria	0.00945046	0.000843522	5.22e-05	0.00207673
Lentisphaerae	0.000439889	1.07e-05	0	6.71e-05
Nitrospira	0.000451162	2.25e-05	0	8.45e-05
OD1	0.00314281	0.0001064	0	0.000504786
Planctomycetes	0.0211928	0.00528705	0.00407609	0.00563145
Proteobacteria	0.988495	0.445505	0.411572	0.231755
Spirochaetes	0.0400962	0.00186863	0	0.00670235
SR1	0.000300501	1.78e-05	0	6.49e-05
Synergistetes	0.00551738	0.000194186	0	0.000894519
Tenericutes	0.000359909	2.3e-05	0	7.26e-05
Thermotogae	0.00442924	0.000160314	0	0.000706545
TM7	4.43e-05	1.12e-06	0	6.76e-06
Verrucomicrobia	0.0210011	0.00358009	0.00148902	0.00458301
WS3	2.05e-05	6.43e-07	0	3.28e-06
Abundance at class level from Aldred and Nelson (2019)
Taxa	Max.Rel.Ab	Mean.Rel.Ab	Median.Rel.Ab	Std.dev
Acidobacteria_Gp10	0.0071539	0.000353219	0	0.00115541
Acidobacteria_Gp11	0.000162048	3.77e-06	0	2.47e-05
Acidobacteria_Gp16	0.000934891	2.36e-05	0	0.00014269
Acidobacteria_Gp17	0.000225581	9.75e-06	0	4.33e-05
Acidobacteria_Gp21	5.85e-05	1.6e-06	0	9.03e-06
Acidobacteria_Gp22	0.00100167	5.02e-05	0	0.000184938
Acidobacteria_Gp23	0.00124688	4.35e-05	0	0.000197717
Acidobacteria_Gp25	9.45e-05	2.2e-06	0	1.44e-05
Acidobacteria_Gp26	0.000283514	9.39e-06	0	4.6e-05
Acidobacteria_Gp3	3.34e-05	1.4e-06	0	6.44e-06
Acidobacteria_Gp4	0.000536405	4.43e-05	0	0.000121819
Acidobacteria_Gp5	9.45e-05	2.2e-06	0	1.44e-05
Acidobacteria_Gp6	0.000225581	1.25e-05	0	4.24e-05
Acidobacteria_Gp9	0.000175613	5.27e-06	0	2.77e-05
Acidobacteria_unclassified	0.00052687	1.73e-05	0	8.4e-05
Actinobacteria	0.1193	0.0227885	0.0117302	0.0270513
Bacteria_unclassified	0.116255	0.0215145	0.013507	0.0246387
Bacteroidetes_incertae_sedis_class_incertae_sedis	0.00192641	0.000190307	0	0.000464463
Bacteroidetes_unclassified	0.0491881	0.00842856	0.00581191	0.0105497
Bacteroidia	0.454447	0.0484525	0.00170016	0.0955375
Flavobacteria	0.689339	0.249996	0.229474	0.183378
Sphingobacteria	0.227122	0.0826447	0.0834453	0.0749152
Chlamydiae	0.000267763	2.22e-05	0	5.8e-05
Ignavibacteria	3.58e-05	1.42e-06	0	6.31e-06
Anaerolineae	0.00491746	0.000354206	0	0.000904151
Caldilineae	0.00240699	0.000154393	0	0.000441863
Chloroflexi_unclassified	0.0037502	0.000319889	0	0.000810344
Thermomicrobia	1.54e-05	3.57e-07	0	2.34e-06
Deferribacteres	0.00121281	4.69e-05	0	0.00019942
Deinococci	0.0414704	0.00381771	0.000253302	0.00842066
Elusimicrobia	0.000350153	1.48e-05	0	6.83e-05
Fibrobacteria	0.00104038	3.66e-05	0	0.000176513
Bacilli	0.113602	0.018137	0.00180465	0.0305345
Clostridia	0.561444	0.072384	0.00402513	0.140752
Erysipelotrichia	0.0347912	0.00149677	0	0.00551729
Firmicutes_unclassified	0.0240577	0.0015485	0	0.00434813
Negativicutes	0.121315	0.00944874	3.99e-05	0.024986
Fusobacteria	0.00945046	0.000843522	5.22e-05	0.00207673
Lentisphaeria	0.000439889	1.07e-05	0	6.71e-05
Nitrospira	0.000451162	2.25e-05	0	8.45e-05
OD1_class_incertae_sedis	0.00314281	0.0001064	0	0.000504786
Phycisphaerae	0.0100785	0.00193462	0.000475804	0.00248932
Planctomycetacia	0.0165979	0.00325878	0.00184724	0.00415989
Planctomycetes_unclassified	0.00143478	9.37e-05	0	0.000315863
Alphaproteobacteria	0.284755	0.10669	0.108238	0.0834535
Betaproteobacteria	0.0192313	0.00193559	0.000455754	0.0040374
Deltaproteobacteria	0.00988495	0.00299455	0.00197628	0.00313355
Epsilonproteobacteria	0.10553	0.00352135	0.000150346	0.0160704
Gammaproteobacteria	0.988227	0.328094	0.260068	0.24329
Proteobacteria_unclassified	0.00924882	0.00227038	0.00154018	0.00267722
Spirochaetes	0.0400962	0.00186863	0	0.00670235
SR1_class_incertae_sedis	0.000300501	1.78e-05	0	6.49e-05
Synergistia	0.00551738	0.000194186	0	0.000894519
Mollicutes	0.000359909	2.3e-05	0	7.26e-05
Thermotogae	0.00442924	0.000160314	0	0.000706545
TM7_class_incertae_sedis	4.43e-05	1.12e-06	0	6.76e-06
Opitutae	0.00104692	0.000126342	0	0.000302322
Spartobacteria	0.00121534	9.49e-05	0	0.000252916
Subdivision3	0.010826	0.00025497	0	0.0016505
Subdivision5	4.43e-05	1.81e-06	0	8.37e-06
Verrucomicrobia_unclassified	0.000409764	1.32e-05	0	6.37e-05
Verrucomicrobiae	0.01986	0.00308885	0.00120598	0.00430088
WS3_class_incertae_sedis	2.05e-05	6.43e-07	0	3.28e-06
