# Supplementary material for: Characterizing the cirri and gut microbiomes of the intertidal barnacle Semibalanus balanoides
Source: Anim Microbiome. 2020 Nov 13;2:41. doi: 10.1186/s42523-020-00058-0 (PMC7807441; doi:10.1186/s42523-020-00058-0)
Supplement: Supplementary file 10 — Additional file 10: Supplementary Table 5. Alpha diversity metrics. [file 42523_2020_58_MOESM10_ESM.xlsx]

## Sheet: Supplemtary_Table_5
Supplementary Table 5. Alpha diversity metrics
SampleID	Sample Name	Observed	Chao1	se.chao1	Shannon	Simpson	InvSimpson
BB1	Cirri 1 LC	144	144	0	4.58463	0.984596	64.9172
BB10	Gut 11 HH	114	114	0.497802	3.01414	0.785508	4.66218
BB12	Gut 12 HH	276	276.5	1.02721	5.08506	0.989616	96.3041
BB13	Cirri 5 LC	133	133	0	3.04731	0.849237	6.63293
BB14	Gut 5 LC	639	656.526	7.71572	5.79965	0.994261	174.243
BB15	Cirri 9 LC	234	235.875	2.25696	3.74006	0.922327	12.8744
BB16	Gut 9 LC	607	637.837	11.2705	5.47241	0.988361	85.9216
BB17	Cirri 7 LC	97	98.5	1.87495	2.67262	0.872477	7.84174
BB18	Gut 7 LC	389	395.316	4.35333	4.84082	0.975605	40.9922
BB19	Cirri 8 HH	162	163.429	1.93465	1.90018	0.503712	2.01496
BB2	Gut 1 LC	246	246.333	0.925863	4.9614	0.984135	63.0312
BB21	Cirri 4 HH	96	96	0	2.62452	0.736707	3.79805
BB22	Gut 4 HH	263	263	0.249524	4.96353	0.985926	71.0514
BB23	Cirri 6 HH	69	74.625	4.81286	1.08144	0.354309	1.54873
BB24	Gut 6 HH	546	554.784	4.81265	5.44372	0.989919	99.1935
BB3	Cirri 2 LC	97	97	0	3.71419	0.918639	12.2909
BB4	Gut 2 LC	318	320.292	2.14628	3.34664	0.776795	4.48019
BB5	Cirri 3 LC	225	226.5	2.23181	4.18059	0.950464	20.1875
BB6	Gut 3 LC	515	519.121	2.97826	5.46304	0.990397	104.137
BB8	Gut 10 HH	260	260	0	5.24186	0.992918	141.201
BB9	Cirri 11 HH	80	80	0.165622	1.79025	0.57283	2.34099
