# Supplementary material for: Characterizing the cirri and gut microbiomes of the intertidal barnacle Semibalanus balanoides
Source: Anim Microbiome. 2020 Nov 13;2:41. doi: 10.1186/s42523-020-00058-0 (PMC7807441; doi:10.1186/s42523-020-00058-0)
Supplement: Supplementary file 13 — Additional file 13: Supplementary Table 8. PICRUSt output. [file 42523_2020_58_MOESM13_ESM.xlsx]

## Sheet: Sheet 1
Supplementary Table 8. PICRUSt output
pathway	description	BB1	BB10	BB12	BB13	BB14	BB15	BB16	BB17	BB18	BB19	BB2	BB21	BB22	BB23	BB24	BB3	BB4	BB5	BB6	BB8	BB9	Body.Part	LDA	p_value
ANAEROFRUCAT-PWY	homolactic fermentation	692.752	1011.53	2892.04	464.038	4017.47	183.299	3324.95	273.493	1747.09	234.365	3467.39	731.198	3139.81	51.7428	3657.29	0	907.191	231.359	2735.41	3617.91	94.2726	Gut	3.19918	0.000107511
BIOTIN-BIOSYNTHESIS-PWY	biotin biosynthesis I	1009.74	942.395	2494.85	6707.58	4729.9	1402.64	4416.99	4438.53	1969.46	8983.74	3507.7	7118.32	2902.24	10217.3	3817.22	69.7402	838.841	3397.61	3006.15	3450.79	377.216	Cirri	-3.07325	0.000143205
COLANSYN-PWY	colanic acid building blocks biosynthesis	648.511	1342.42	3441.84	3013	5066.66	1065.99	4409.74	1501.44	2063.93	664.344	3888.68	1177.79	3338.87	159.941	4346.7	42.4481	1041.81	516.149	3569.16	4366.72	186.557	Gut	3.13186	0.000107511
DENOVOPURINE2-PWY	superpathway of purine nucleotides de novo biosynthesis II	294.198	702.261	1961.23	669.159	4026.32	313.065	3245.87	708.958	1196.56	396.103	2177.93	1002.16	2210.31	57.1874	3063.19	0	788.934	285.394	2774.23	2802.81	117.581	Gut	3.07534	0.000107511
GLYOXYLATE-BYPASS	glyoxylate cycle	919.443	744.323	2560.67	6674.55	3705.64	786.323	3072.68	4592.42	1557.6	7683.22	2804.92	6039.33	2931.02	8817.45	3808.65	76.5746	705.655	2997.96	2785.54	3020.25	427.336	Cirri	-3.07218	0.00153067
HEME-BIOSYNTHESIS-II	heme biosynthesis I (aerobic)	954.327	894.973	2391.5	6210.42	3236.4	2015.53	3013.63	5143.52	1493.92	7713.38	2610.14	6158	2781.81	8810	3318.88	126	640.769	2903.45	2464.08	2954.01	426.316	Cirri	-3.21492	0.000107511
HEMESYN2-PWY	heme biosynthesis II (anaerobic)	1155.87	1062.83	3296.52	7089.91	5138.72	2260.19	4646.56	5781.29	2119.95	8825.51	3895.2	7038.28	3828.04	10068.5	4621.43	132.183	1009.03	3346.18	3695.09	4617.18	490.003	Cirri	-3.11958	0.000107511
LEU-DEG2-PWY	L-leucine degradation I	406.719	1060.54	2837.44	977.795	4209.95	549.573	3332.62	1623.93	1733.82	192.58	3036.16	638.861	2629.24	362.531	4006.94	0	872.913	346.035	2968.77	3529.67	316.861	Gut	3.0944	0.000559599
P105-PWY	TCA cycle IV (2-oxoglutarate decarboxylase)	1246.33	1477.65	3952.8	7627.45	6155.15	1820.8	5395.39	6087.72	2575.24	9684.44	4667.42	7637.04	4628.61	11017	5581.66	134.438	1187.87	3766.61	4315.22	5038.89	518.291	Cirri	-3.00873	0.000107511
P108-PWY	pyruvate fermentation to propanoate I	767.181	952.053	3717.94	3015.24	5971.26	1786.15	4962.72	2463.5	2182.58	534.41	3884.17	1281.07	4104.1	557.822	5304.93	55.5042	1140.55	548.896	4245.02	4963.53	323.88	Gut	3.08863	0.0038877
P23-PWY	reductive TCA cycle I	1095.67	1177.29	4035.62	1426.71	6425.51	824.822	5680.65	2716.83	2628.1	2088.47	4877.24	1591.44	4228.32	0	5393.1	0	1180.73	1380.49	4317.78	4914.46	100.001	Gut	3.22447	0.00055728
PEPTIDOGLYCANSYN-PWY	peptidoglycan biosynthesis I (meso-diaminopimelate containing)	1026.98	869.912	2776.7	6222.69	4473.19	2046.63	3947.54	5174.87	1755.96	7721.44	3259.03	6169.2	3366.5	8810.5	4081.93	126	880.122	2927.08	3279.13	3931.44	428.348	Cirri	-3.09398	0.000107511
PRPP-PWY	superpathway of histidine, purine, and pyrimidine biosynthesis	357.695	674.836	2106.61	742.99	3239.18	334.266	2530.2	929.196	1145.68	302.506	2129.37	910.253	2195.93	82.5055	3136.69	0	737.872	349.879	2588.73	2771.47	152.773	Gut	3.00431	0.000107511
PWY-3781	aerobic respiration I (cytochrome c)	3119.71	4663.26	10717.8	16759.7	15052.4	5770.76	13271.9	14871.5	6549.63	21645.2	12079.2	17341.6	11355.6	24701.4	13932	350.516	3314.02	8382.56	10940.9	14042.8	1291.07	Cirri	-3.28341	0.000250518
PWY-5384	sucrose degradation IV (sucrose phosphorylase)	146.498	601.32	1902.14	127.594	3090.84	162.57	2838.66	83.0248	1241.6	67.045	1869.87	198.525	1725.53	9.9943	2481.7	39.3645	537.531	141.781	2076.44	2034.05	52.3535	Gut	3.05686	0.00119856
PWY-5505	L-glutamate and L-glutamine biosynthesis	463.012	1695.18	3351.34	2226.33	4211.91	314.927	3471.29	1302.58	1792.56	136.128	3516.83	468.646	2724.06	119.183	3924.7	41.7599	1052.99	259.047	2879.21	4086.59	153.945	Gut	3.1781	0.000107511
PWY-5509	adenosylcobalamin biosynthesis from cobyrinate a,c-diamide I	711.16	126.037	898.9	5737.47	1240.42	1386.78	1419.36	3572.62	550.102	3081.4	1174.33	3737.47	1268.52	3072.24	1134.71	0	215.036	2329.79	802.044	1057.17	252.039	Cirri	-3.16479	0.00194577
PWY-5695	urate biosynthesis/inosine 5'-phosphate degradation	930.192	1861.99	4238.65	4147.66	5414.17	1352.43	4265.8	2652.55	2335.78	481.746	4470.26	1555.56	3993.62	837.086	5318.96	39.0404	1215.73	541.125	4023.77	5198.01	459.264	Gut	3.07839	0.00194577
PWY-5973	cis-vaccenate biosynthesis	1990.62	4378.52	8974.85	8430.96	11322.8	2771.14	9646.43	6937.77	5189.79	9812.15	9692.7	8083.98	8545.61	11163.6	10808.4	159.2	2594.04	3956.78	8122.82	10691.6	733.111	Gut	3.09968	0.000559599
PWY-6147	6-hydroxymethyl-dihydropterin diphosphate biosynthesis I	1096.34	854.215	2705.1	7242.33	3923.35	1785.52	3523.5	5016.91	1699.98	8778.83	3183.53	7062.27	3301.59	10068.6	3901.04	132.433	733.364	3315.66	2972.87	3601.74	472.649	Cirri	-3.21206	0.000107511
PWY-6269	adenosylcobalamin salvage from cobinamide II	712.314	111.695	650.775	5754.5	1226.24	1382.57	1409.39	3556.67	544.307	2680.98	1164.9	3423.16	925.015	2644.03	1121.19	0	212.538	2237.82	791.039	1046.2	249.432	Cirri	-3.1585	0.00194577
PWY-6385	peptidoglycan biosynthesis III (mycobacteria)	849.855	753.417	2642.87	5819.96	4163.98	1832.46	3724.13	4391.88	1618.26	7685.07	2995.13	6131.61	3132.28	8801.46	3773.51	100.144	827.138	2892.52	3048.43	3714.06	412.811	Cirri	-3.05784	0.000107511
PWY-6386	UDP-N-acetylmuramoyl-pentapeptide biosynthesis II (lysine-containing)	837.463	703.051	2575.33	4580.8	3976.79	1824.24	3539.79	4360.53	1537.74	7682.7	2711.13	6128.7	3080.34	8801	3708.59	99.2955	802.144	2795.18	3001.77	3598.93	411.196	Cirri	-3.04962	0.000107511
PWY-6387	UDP-N-acetylmuramoyl-pentapeptide biosynthesis I (meso-diaminopimelate containing)	1026.94	877.606	2826.86	6224.57	4534.26	2048.25	3993.31	5177.31	1773.62	7723.5	3290.5	6171.25	3396.22	8810.62	4129.69	126	889.455	2928.56	3320.18	3945.11	429.964	Cirri	-3.08655	0.000107511
PWY-6519	8-amino-7-oxononanoate biosynthesis I	1059.48	868.379	2508.3	6978.45	4912.75	1350.4	4592.5	4859.33	2019.55	9407.88	3564.5	7469.11	3077.74	10774.3	4073.89	62.1695	850.566	3613.08	3166.17	3543.89	442.484	Cirri	-3.1125	0.000329018
PWY-6608	guanosine nucleotides degradation III	787.727	1028.16	4238.65	703.512	4852.8	632.15	3915.78	1955.82	1816.09	205.091	3375.68	555.909	3646.71	459.245	4828.23	0	1200.79	359.379	3546.96	4870.6	334.209	Gut	3.18967	0.000189854
PWY-6609	adenine and adenosine salvage III	676.523	1673.08	3233.59	3088.22	4054.52	1110.94	3422.07	2012.37	1880.68	325.395	3734.6	1093.18	3147.8	415.025	3994.74	26.6903	1038.48	374.971	2996.38	4098.37	269.622	Gut	3.03083	0.000250518
PWY-6897	thiamin salvage II	948.027	843.441	2662.4	6295.4	3566.24	1680.13	3120.51	3643.28	1403.34	7754.58	2932.33	6180.61	2762.32	8675.46	3285.22	61.1111	755.835	2843.78	2606.23	3223.36	277.651	Cirri	-3.05988	0.000724705
PWY-6901	superpathway of glucose and xylose degradation	502.097	721.805	2494.94	0	3062.88	351.064	2727.86	31.6591	1502	235.517	2970.18	0	2431.88	46.5261	3021.32	0	626.118	393.503	2154.99	2942.34	165.419	Gut	3.08783	0.000105309
PWY-7094	fatty acid salvage	1101.03	2125.94	5348.28	1972.62	7837.27	831.942	6500.36	4250.35	3276.63	392.979	6170.18	2066.74	5906.36	2237.54	7186.88	0	1566.48	1964.24	5694.78	6816.67	487.046	Gut	3.31867	0.000107511
PWY-7184	pyrimidine deoxyribonucleotides de novo biosynthesis I	1053.6	924.106	3204.11	6524.65	4601.19	1758.43	4077.68	4993.52	1916.73	8624.98	3598.53	6770.35	3642.07	9841.85	4340.61	104.595	1002.97	3244.46	3392.74	4280.88	399.8	Cirri	-3.05085	0.000107511
PWY-7208	superpathway of pyrimidine nucleobases salvage	1237.58	1823.39	4074.15	7809.76	5817.92	2474.17	5133.46	6213.75	2524.58	8842.23	4767.89	7127.8	4346.29	10097.8	5296.92	144	1248.75	3359.62	4179.26	5303.57	502.775	Cirri	-3.01603	0.000189854
PWY-7211	superpathway of pyrimidine deoxyribonucleotides de novo biosynthesis	1130.15	1052.77	3348.52	6902.05	4177.05	1849.12	3732.8	5161.24	1922.34	8920.4	3597.38	7042.93	3682.56	10192.5	4327.71	118.227	947.124	3371.41	3259.28	4200.83	450.572	Cirri	-3.13206	0.000107511
PWY-7323	superpathway of GDP-mannose-derived O-antigen building blocks biosynthesis	630.921	1726.05	3799.36	2874.09	5337.61	1383.08	4698.23	1433.46	2219.88	626.221	4163.62	1126.17	3549.65	154.181	4727.47	48.6525	1130.27	557.886	3829.5	4632.51	193.528	Gut	3.17707	0.000250518
PWY-7539	6-hydroxymethyl-dihydropterin diphosphate biosynthesis III (Chlamydia)	1089.22	875.405	2792.87	6757.55	4049.49	1707.67	3590.2	4815.61	1735.33	8792.28	3281.57	7053.8	3426.61	10111.9	4076.66	132.433	755.512	3379.73	3091.87	3701.06	519.29	Cirri	-3.18963	0.000107511
PWY0-1241	ADP-L-glycero-&beta;-D-manno-heptose biosynthesis	507.491	356.517	982.927	4578.42	2817.86	541.423	2632.33	2778.83	1099.77	7541.38	1852.64	5606.36	1422.22	8543	2025.56	29	438.237	2771.76	1812.8	1673.15	210.199	Cirri	-3.04808	0.00602721
PWY0-1479	tRNA processing	478.878	583.842	2491.39	725.4	3981.69	399.681	3605.62	755.353	1447.16	410.619	2583.16	1074.03	2606.6	59.6293	3379.28	0	806.606	292.428	2881.49	3357.39	121.148	Gut	3.10748	0.000143205
PWY0-1586	peptidoglycan maturation (meso-diaminopimelate containing)	750.229	621.224	1672.46	6330.41	4205.94	1945.13	3747.29	4201.14	1628.6	10066.2	3086.96	7640.63	2454.91	11540.3	3005.84	110.734	672.377	3741.39	2649.78	3180.28	365.792	Cirri	-3.24108	0.000189854
PWY0-166	superpathway of pyrimidine deoxyribonucleotides de novo biosynthesis (E. coli)	981.892	925.445	3051	6132.57	4370.03	1653.89	3853.42	4732.36	1828.04	8074.06	3417.57	6338.3	3411.6	9214.18	4062.58	99.9856	947.715	3033.72	3168.6	3969.56	380.04	Cirri	-3.01945	0.000107511
SALVADEHYPOX-PWY	adenosine nucleotides degradation II	775.237	928.855	4236.8	601.654	4827.73	566.003	3820.95	1835.8	1718.66	183.851	3188.33	491.564	3607.99	453.963	4835.28	0	1181.92	335.803	3553.74	4835.71	342.463	Gut	3.18714	0.000559599
TCA-GLYOX-BYPASS	superpathway of glyoxylate bypass and TCA	1018.49	845.703	2796.88	7274.4	4205.05	944.282	3676.12	5069.72	1836.39	9190.95	3208.72	7216.88	3352.02	10526.6	3963.72	97.0423	753.978	3487.12	2935.76	3175.4	415.638	Cirri	-3.14079	0.00119856
